# Supplementary material for: Epigenetic assimilation in the aging human brain
Source: Genome Biol. 2016 Apr 28;17:76. doi: 10.1186/s13059-016-0946-8 (PMC4848814; doi:10.1186/s13059-016-0946-8)
Supplement: Additional file 6: Table S3. — Gene Ontology (GO) enrichment analysis of the age and AD onset-associated probes. (XLS 54 kb) [file 13059_2016_946_MOESM6_ESM.xls]

## Sheet: pruned-results_z-score_elite.tx
SI Table S3. Gene Ontology (GO) enrichment analysis of the age and AD onset associated probes.
Methylome Cortex
GO Type	GO Name(GOID)	Number Changed	Number Measured	Number in GO	Z Score	PermuteP	gene symbols
biological_process	L-amino acid import(GO:0043092)	3	7	9	5.8812	0.00102	CLN8|SLC1A2|SLC6A1
biological_process	endocrine process(GO:0050886)	4	16	21	4.88196	0.00128	ACE|AVPR1B|ECE1|EDN1
biological_process	protein oligomerization(GO:0051259)	13	162	239	3.41903	0.0022	ALDOC|CRTC1|DPYSL3|GOPC|HR|IRS1|NACC2|PRKAR2A|SH3GLB1|SKIL|SLC6A1|SPAG9|TP53
biological_process	regulation of neurogenesis(GO:0050767)	16	230	342	3.1679	0.00264	ACE|C4orf31|DPYSL3|DTX1|MT3|P2RY2|PBX1|POU4F1|PTPRO|RYK|SKIL|SOX11|SPAG9|SPEN|TP53|ZEB1
biological_process	regulation of protein homodimerization activity(GO:0043496)	3	10	14	4.74654	0.00306	NRG1|SPAG9|TIRAP
biological_process	response to purine-containing compound(GO:0014074)	3	10	16	4.74654	0.00346	CCNE1|P2RY2|SLC6A1
biological_process	prostaglandin metabolic process(GO:0006693)	4	20	23	4.20259	0.00346	ACOX1|C1orf93|EDN1|PTGIS
biological_process	microtubule anchoring(GO:0034453)	3	11	23	4.47033	0.00416	BICD1|CASC5|DAG1
biological_process	mesenchymal cell development(GO:0014031)	3	12	16	4.22705	0.00676	EDN1|NRG1|SOX11
biological_process	acidic amino acid transport(GO:0015800)	3	13	16	4.01032	0.00744	CLN8|SLC1A2|SLC6A1
Methylome Cerebellum
GO Type	GO Name(GOID)	Number Changed	Number Measured	Number in GO	Z Score	PermuteP	gene symbols
biological_process	positive regulation of hair follicle development(GO:0051798)	3	6	7	7.08649	0.0004	MSX2|TGFB2|TRADD
biological_process	regulation of cyclin-dependent protein kinase activity(GO:0000079)	6	55	82	3.7161	0.00382	ANAPC2|CCNE1|CCNO|HEXIM2|MNAT1|SPDYA
biological_process	ncRNA processing(GO:0034470)	9	116	202	3.32458	0.00454	AARS|BXDC5|EXOSC5|INTS7|MOCS3|NOP14|NOP58|RPL14|TRUB1
biological_process	prostanoid metabolic process(GO:0006692)	4	26	30	3.9498	0.00464	ACOX1|C1orf93|LTA4H|PTGIS
biological_process	negative regulation of cell projection organization(GO:0031345)	5	43	59	3.57291	0.00634	DPYSL3|ITM2C|PTPRO|RTN4R|RUFY3
biological_process	regulation of heart contraction(GO:0008016)	6	62	86	3.35147	0.00636	AVPR1B|CYP2J2|DES|GNAO1|PDE5A|TGFB2
biological_process	cellular macromolecule biosynthetic process(GO:0034645)	27	591	931	2.79836	0.00748	EIF1|EIF3J|EIF3K|EIF5|FOXL1|LIN9|MED20|MLLT1|MNAT1|MRPL36|MTERF|NCBP2|NFATC3|NFATC4|NFE2L2|PBX4|PGM2|POLR3A|PPP1R10|PPP5C|PRIM2|RMI1|RPL14|RPL8|RPS29|TP53|TRNAU1AP
biological_process	lamellipodium assembly(GO:0030032)	3	15	20	4.09327	0.00754	JUB|LRRC16A|PTPRO
biological_process	organic alcohol transport(GO:0015850)	3	16	23	3.92147	0.00894	LY6E|PARK7|SLC44A1
biological_process	RNA modification(GO:0009451)	4	31	54	3.46709	0.00932	AARS|CDKAL1|MOCS3|TRUB1
Transcriptome Cortex
GO Type	GO Name(GOID)	Number Changed	Number Measured	Number in GO	Z Score	PermuteP	gene symbols
biological_process	positive regulation of immune system process(GO:0002684)	140	473	500	6.61423	<0.00001	ADAM8|ADK|ATF1|BAD|BCL10|C1QA|C1QB|C1QC|C1R|C2|C3|CCL19|CCL2|CCL5|CD37|CD4|CD46|CD74|CD79A|CD86|CDC42|CFB|CFD|CFH|CLU|CREB1|CXCL12|DMBT1|DUSP6|DUSP7|EBI3|EDN1|EDN3|ELANE|F7|FCER1G|FCN2|FCN3|FOS|FOXF1|FOXP1|FYB|FYN|GLI2|GLI3|HES1|HLA-DOA|HLA-DOB|HLA-DPB1|HLA-DQA1|HLA-DQA2|HLA-DQB1|HLA-DRB1|HLA-DRB3|HLA-DRB4|HLA-G|HLX|HMOX1|HPS1|HSPD1|IGF1|IKBKE|IL12A|IL15|IL1B|IL4R|IL6|IL6ST|IL7R|IL8|IRAK3|IRAK4|K…
biological_process	regulation of cell migration(GO:0030334)	94	318	321	5.38022	<0.00001	ABHD2|ABI3|ABR|ACVRL1|ADAM8|AGTR2|AIF1|ALOX15B|ANGPT2|APC|BMP4|CBLL1|CCL19|CCL2|CCL5|CD74|CLIC4|CNN2|CTSH|CX3CR1|CXCL12|DAB2IP|DACH1|DRD1|DRD5|EDN1|EDN3|EFNA1|EGFL7|EGFR|F3|F7|FOXC2|FOXF1|GNA13|GREM1|HDAC7|HDAC9|HIF1A|HMOX1|IGF1|IGF1R|IL6|IL6ST|IL8|INSR|KISS1R|LAMA1|LAMA3|LAMA4|LAMB1|LPAR1|MAGI2|MCC|MINK1|MYLK|NCKAP1L|NF2|NOG|NRP1|ONECUT2|PLAU|PLCG1|PLD2|PLXNA2|PTGER4|PTGS2|PTK2|PTK2B|PTP4A1|PTPR…
biological_process	reproductive behavior(GO:0019098)	11	18	18	4.75018	<0.00001	APLP2|APP|AVP|DRD1|DRD5|MAPK8IP2|NHLH2|NPAS3|OXTR|PPP1R1B|TH
biological_process	regulation of cell adhesion(GO:0030155)	68	229	230	4.60694	<0.00001	ABI3BP|ACVRL1|ADAM22|ADAM8|ANGPT2|APC|ATXN3|C4orf31|CBLL1|CCL5|CD164|CDH1|COL8A1|DDR1|DSCAM|EDIL3|EFNA1|EGFLAM|EPHA3|EPHA8|ERBB3|FERMT3|FOXC2|FOXF1|FXYD5|FZD7|IL12A|IL1B|IL8|KIF26B|KLF4|KNG1|LAMA1|LAMA3|LAMA4|LAMB1|MAPK7|MINK1|NCKAP1L|NF2|NRG1|ONECUT2|PLAU|PLD2|PLEKHA2|PRSS2|PTK2|PTK2B|PTPRJ|RET|ROCK1|SDC4|SERPINI1|SFRP2|SIPA1|SMAD7|SNAI2|SOX9|SPP1|SYK|TGFB2|TGFBI|TGM2|THBS1|TNR|TSC1|UTRN|VAV3
biological_process	unsaturated fatty acid biosynthetic process(GO:0006636)	21	49	52	4.5183	<0.00001	ABCC1|ALOX12B|ALOX15B|ALOX5AP|ALOXE3|CD74|DPEP2|EDN1|FADS3|GGT1|GGT5|GGTLC1|GGTLC3|LTC4S|PLA2G4A|PLA2G5|PTGIS|PTGS1|PTGS2|RNPEPL1|SYK
biological_process	immune effector process(GO:0002252)	57	188	211	4.39308	<0.00001	ABCC9|ATP7A|BCL10|BNIP3L|C17orf60|C1QA|C1QB|C1QC|C1R|C2|C3|CD46|CD74|CD86|CFB|CFD|CFH|CLU|CTSH|CX3CR1|DICER1|ELANE|FCER1G|FCN2|FCN3|GPR183|HSPD1|IL28RA|IL6|ITGAX|LAT|LAT2|LIG4|LYST|MASP1|MLL5|MSH2|NLRP3|OAS1|PLSCR1|PSEN1|PTGER4|PTK2B|RAB27A|RELB|RSAD2|S100A13|SBNO2|SERPINB9|SH2D1B|SLC11A1|STXBP2|SYK|TLR4|TLR7|TNFSF4|VSIG4
biological_process	cellular response to interferon-gamma(GO:0071346)	30	83	83	4.29288	<0.00001	AQP4|ASS1|CAMK2D|CCL2|CCL5|CD44|FCGR1A|FCGR1B|GBP1|HLA-C|HLA-DOA|HLA-DOB|HLA-DPB1|HLA-DQA1|HLA-DQA2|HLA-DQB1|HLA-DRB1|HLA-DRB3|HLA-DRB4|HLA-G|IRF2|IRF5|IRF6|NCAM1|NOS2|OAS1|PTPN2|PTPN6|SUMO1|VCAM1
biological_process	cell communication(GO:0007154)	226	881	890	6.01377	2e-05	ABAT|ABCC9|ACCN1|ADNP|ADRA1D|AES|AIF1|ALB|AMH|AMPH|ANG|AP2A1|AQP1|AR|ASH1L|ATXN3|AVP|BCHE|BDNF|BRAF|C1QA|C7orf68|CACNA1A|CACNA1G|CACNB2|CACNB4|CAMK2D|CAMK4|CARTPT|CAV2|CCL15|CCL19|CCL23|CCL5|CCL8|CD33|CD86|CDC42|CDKN2B|CHRNA2|CHRNA5|CNIH2|COMT|CORT|CRB1|CREB1|CRH|CTF1|CTSL2|DLG3|DLGAP1|DRD1|DRD5|EDN1|EDN3|EFNA1|ENPEP|EPHA3|FGF12|FGF13|FGF14|FGF17|FGF18|FGF20|FOS|FOSL1|FREM1|FREM2|FREM3|FZD1|FZD2|…
biological_process	negative regulation of locomotion(GO:0040013)	37	112	112	4.13297	2e-05	ABHD2|ABR|ACVRL1|AGTR2|ALOX15B|ANGPT2|CCL2|CLIC4|CNN2|CX3CR1|DAB2IP|DACH1|DRD1|DRD5|EGFL7|ELANE|GREM1|HMOX1|KISS1R|MAGI2|MCC|NF2|NOG|NRP1|PTGER4|PTPRJ|PTPRU|RAP2B|ROBO1|ROBO2|SEMA3F|SFRP2|SHH|SMAD7|THBS1|TIE1|VCL
biological_process	positive regulation of neurological system process(GO:0031646)	18	44	44	3.94462	2e-05	C11orf9|CARTPT|CCL2|DICER1|DRD1|GFAP|GRIK1|HCRT|IL6|KISS1R|NMU|NPTN|NRXN1|OXTR|PRKCZ|PTGS2|TAC1|TNR
Transcriptome Cerebellum
GO Type	GO Name(GOID)	Number Changed	Number Measured	Number in GO	Z Score	PermuteP	gene symbols
biological_process	positive regulation of response to stimulus(GO:0048584)	235	893	926	6.62428	<0.00001	ACVR1B|ACVR2B|ACVRL1|ADA|ADAM10|ADAM8|ADRA2B|ADRB2|AGER|AGPAT2|AKT2|ALB|APOL3|AR|ATF1|ATR|AXIN1|BCL10|BMP6|BMP7|BMPR1A|BRAF|BRCA1|C18orf32|C1QA|C1QB|C1QC|C1R|C2|C3|CAMK1D|CASP1|CASP8|CAV1|CAV2|CCL19|CCL2|CCL5|CD40|CD44|CD46|CD74|CD86|CDH13|CDKN1C|CDKN2B|CFH|CITED1|CLU|CRTAM|CSNK2A1|CXCL12|CYR61|DISC1|DRD3|DUSP22|DUSP6|DVL1|ECM1|EDN3|EDNRA|EEF1D|EGFR|EIF2AK3|ERBB2|ERCC8|EVC|EYA3|F3|FBXW7|FCER1A|FC…
biological_process	positive regulation of immune system process(GO:0002684)	134	473	500	5.91562	<0.00001	ADA|ADAM10|ADAM8|ADK|ATF1|BAD|BCL10|BDKRB1|C1QA|C1QB|C1QC|C1R|C2|C3|CAMK1D|CASP8|CAV1|CCL19|CCL2|CCL5|CD276|CD40|CD46|CD74|CD86|CDKN1A|CFH|CLU|CRTAM|CXCL12|DUSP6|EDN3|EDNRA|FCER1A|FCER1G|FES|FGR|FOS|FOXF1|FYB|FYN|GIMAP5|GLI2|GLI3|HES1|HLA-DOA|HLA-DOB|HLA-DQA1|HLA-DRA|HLA-DRB1|HLA-DRB4|HLA-G|HLX|HPS1|HSPD1|ICOS|IKBKB|IKBKE|IL15|IL33|IL4R|IL6ST|IL8|INPP5D|IRAK3|IRF7|KCNN4|LAG3|LAT2|LCP2|LTA|MAP2K6|…
biological_process	regulation of locomotion(GO:0040012)	104	365	368	5.26189	<0.00001	ABL1|ABL2|ACVRL1|ADA|ADAM10|ADAM8|AGER|AGTR2|AIF1|AKT2|ALOX15B|ANGPT2|APC|BCR|BDKRB1|BRCA1|CAMK1D|CBLL1|CCL19|CCL2|CCL5|CD74|CDH13|CLIC4|CTSH|CX3CR1|CXCL12|CXCL16|CXCR4|CYR61|DRD3|EDN3|EDNRA|EGFR|ETS1|F3|FES|FGFR1OP|FGR|FOXF1|GNA13|GRB7|HDAC5|HDAC7|HDAC9|HIF1A|IGF1R|IGFBP3|IL33|IL6ST|IL8|ILK|INSR|JUB|KISS1|LAMA1|LAMA4|LAMB1|LRRK2|MAGI2|MCC|MIA3|MINK1|MYLK|NF2|NR2F2|NRP1|ONECUT2|P2RY2|PLA2G7|PLCG1…
biological_process	immune response-regulating signaling pathway(GO:0002764)	60	197	203	4.56773	<0.00001	ADAM8|ATF1|BCL10|CASP8|CD40|CD86|CTSH|DUSP6|FCER1G|FGR|FOS|FYB|FYN|HLA-DOA|HLA-DOB|HLA-DQA1|HLA-DRA|HLA-DRB1|HLA-DRB4|HLA-G|HSPD1|IKBKB|IKBKE|IL20RB|INPP5D|IRAK3|IRF7|LAT2|LCP2|MAP2K6|MAP3K7IP2|MAPK10|MAPK11|MAPK14|MAPK7|MAPK9|MARCO|MEF2A|MICB|NFKBIB|PAK2|PDPK1|PIK3CA|PIK3R1|PLCG1|PRKCB|PRKD2|PSEN1|RPS6KA2|RPS6KA3|SPG21|SYK|TLR4|TLR5|TLR6|TLR7|UBC|UBE2V1|VASP|VAV3
biological_process	regulation of developmental process(GO:0050793)	291	1192	1207	5.95263	2e-05	ABCG1|ABL1|ABL2|ACVR1B|ACVR2B|ACVRL1|ADA|ADAM8|ADAMTS9|ADRA2B|ADRB2|AGTR2|ALOX15B|AMIGO1|ANAPC2|ANGPT2|ANGPTL4|APC|APOLD1|APP|AQP1|AR|ARHGAP15|ARHGEF1|ATF1|ATN1|AXIN1|BAD|BAI1|BARHL2|BCL11A|BCOR|BDNF|BMP2K|BMP6|BMP7|BMPR1A|BOC|BRWD1|C11orf9|C1QC|C2orf86|C3|CAMK1D|CASP6|CAV1|CBFA2T2|CCDC85B|CCL19|CCL2|CCL5|CCNB1|CD276|CD40|CD74|CD86|CDC42EP1|CDC42EP2|CDC42EP5|CDC42SE2|CDK5RAP1|CDK5RAP2|CDKN2B|CDON…
biological_process	regulation of localization(GO:0032879)	274	1131	1139	5.61851	4e-05	ABCG1|ABCG5|ABL1|ABL2|ACSL5|ACVRL1|ADA|ADAM10|ADAM8|ADRA2B|ADRB2|AGER|AGTR2|AIF1|AKT2|ALOX15B|AMPH|ANG|ANGPT2|ANXA2|APC|APLN|APOC1|AQP1|AR|ARFIP1|AVP|AXIN1|BAD|BARD1|BCL3|BCR|BDKRB1|BEST3|BMP7|BMPR1A|BRCA1|BTN2A2|C13orf34|C2orf86|C3|C7orf68|CACNA1C|CACNA1D|CACNB4|CACNG6|CADPS|CAMK1D|CAV1|CBLL1|CCL19|CCL2|CCL5|CCNB1|CD40|CD74|CDH13|CDKN1A|CEP120|CHRNA4|CLEC9A|CLIC4|CPLX3|CPLX4|CRHBP|CRTAM|CTSH|CX3…
biological_process	regulation of myeloid leukocyte mediated immunity(GO:0002886)	11	20	21	4.30514	4e-05	BCR|C3|FCER1A|FCER1G|FES|FGR|FOXF1|PRAM1|STXBP2|SYK|UNC13D
biological_process	positive regulation of signaling(GO:0023056)	163	632	638	5.17893	0.0001	ACVR1B|ACVR2B|ACVRL1|ADA|ADAM8|ADRA2B|ADRB2|AGPAT2|AKT2|APOL3|AR|ATR|AXIN1|BCL10|BMP6|BMP7|BMPR1A|BRAF|C18orf32|CASP1|CASP8|CAV1|CAV2|CCL19|CCL2|CCL5|CD40|CD44|CD74|CDH13|CDKN1C|CDKN2B|CITED1|CSNK2A1|CYR61|DISC1|DRD3|DUSP22|DVL1|ECM1|EDNRA|EEF1D|EGFR|EIF2AK3|ERBB2|EVC|F3|FBXW7|FCER1A|FGFR1|FGFR4|FGR|FOXD4|GAS1|GAS6|GFAP|GHR|GIPC1|GJA1|GPR177|GPR44|GRIK1|HCLS1|HCRT|HES1|HHEX|HIF1A|HOMER1|HPSE|IGF1…
biological_process	neural crest cell development(GO:0014032)	9	15	15	4.23185	0.0001	ALDH1A2|BMPR1A|EDNRA|HAND2|HES1|NRG1|SNAI2|SOX11|SOX9
biological_process	locomotion(GO:0040011)	217	881	889	5.24149	0.00012	ABL1|ABL2|ACVRL1|ADAM8|AMICA1|ANG|ANGPT2|ANK1|AP2A1|APC|ARHGEF11|ARTN|ASTN1|ATN1|ATP1B3|B3GNT2|BARHL2|BDKRB1|BDNF|BMP7|C1orf187|CACNA1C|CACNA1D|CACNA1G|CACNB4|CAV1|CCL19|CCL2|CCL3L3|CCL5|CCL8|CD58|CDC42BPA|CDH13|CELSR1|CHL1|CLN6|CLTC|CMTM3|CMTM7|CNTN1|COL1A2|COL4A2|COL4A5|COL5A2|COL6A3|CSNK2A1|CX3CR1|CXCL12|CXCL14|CXCL16|CXCR4|CYP1B1|CYR61|DBH|DEFB1|DISC1|DLG3|DNAH17|DNAH2|DNAH7|DOCK2|DST|DVL1|ED…
Methylome - Overlap Between Cortex and Cerebellum
GO Type	GO Name(GOID)	Number Changed	Number Measured	Number in GO	Z Score	PermuteP	gene symbols
biological_process	protein oligomerization(GO:0051259)	8	162	239	4.86139	0.00032	CRTC1|DPYSL3|NACC2|PRKAR2A|SH3GLB1|SLC6A1|SPAG9|TP53
biological_process	prostaglandin metabolic process(GO:0006693)	3	20	23	6.09487	0.0011	ACOX1|C1orf93|PTGIS
biological_process	glycerolipid biosynthetic process(GO:0045017)	4	68	105	3.89748	0.00514	CD81|CDIPT|ELOVL2|PNPLA3
biological_process	acylglycerol metabolic process(GO:0006639)	3	54	82	3.23553	0.01886	CDIPT|ELOVL2|PNPLA3
biological_process	regulation of protein complex assembly(GO:0043254)	4	107	156	2.72095	0.02556	ARPC1B|ARPC4|RNF4|SH3GLB1
biological_process	regulation of protein serine/threonine kinase activity(GO:0071900)	6	234	327	2.27479	0.03548	CCNE1|CD81|MAP4K5|SPAG9|SPDYA|UCHL1
biological_process	cell projection assembly(GO:0030031)	3	70	119	2.64551	0.036	MYH10|PTPRO|SH3GLB1
biological_process	fatty acid biosynthetic process(GO:0006633)	3	72	105	2.5843	0.04002	C1orf93|ELOVL2|PTGIS
Transcriptome - Overlap Between Cortex and Cerebellum
GO Type	GO Name(GOID)	Number Changed	Number Measured	Number in GO	Z Score	PermuteP	gene symbols
biological_process	positive regulation of immune system process(GO:0002684)	88	473	500	5.92711	0	ADAM8|ADK|ATF1|BAD|BCL10|C1QA|C1QB|C1QC|C1R|C2|C3|CCL19|CCL2|CCL5|CD46|CD74|CFH|CLU|CXCL12|EDN3|FCER1G|FOS|FOXF1|FYB|FYN|GLI2|GLI3|HES1|HLA-DOA|HLA-DOB|HLA-DQA1|HLA-DRB1|HLA-G|HLX|HPS1|HSPD1|IKBKE|IL15|IL4R|IL6ST|IL8|IRAK3|KCNN4|LAG3|LAT2|MAP3K7IP2|MAPK10|MAPK14|MAPK7|MAPK9|MASP1|MEF2A|MICB|MOG|NCK2|NFKBIB|NKAP|PAK2|PDPK1|PIK3CA|PIK3R1|PLCG1|PSEN1|PTPN6|PTPRJ|RARA|RICTOR|RPS6KA3|SASH3|SHH|SLC11A1…
biological_process	immune response-regulating signaling pathway(GO:0002764)	42	197	203	5.04944	0	ADAM8|ATF1|BCL10|CTSH|FCER1G|FOS|FYB|FYN|HLA-DOA|HLA-DOB|HLA-DQA1|HLA-DRB1|HLA-G|HSPD1|IKBKE|IRAK3|LAT2|MAP3K7IP2|MAPK10|MAPK14|MAPK7|MAPK9|MEF2A|MICB|NFKBIB|PAK2|PDPK1|PIK3CA|PIK3R1|PLCG1|PSEN1|RPS6KA3|SPG21|SYK|TLR4|TLR5|TLR6|TLR7|UBC|UBE2V1|VASP|VAV3
biological_process	alkene biosynthetic process(GO:0043450)	11	30	32	4.71677	2e-05	ABCC1|ALOX12B|ALOX15B|ALOX5AP|ALOXE3|GGTLC1|GGTLC3|LTC4S|PLA2G5|RNPEPL1|SYK
biological_process	regulation of DNA replication(GO:0006275)	20	87	89	3.85592	2e-05	ACVRL1|ATF1|CDK2|DSCC1|EGFR|ESCO1|FBXW7|GLI2|HCRT|IGF1R|INO80|INSR|KITLG|MRE11A|NF2|PCNA|S100A11|TERF1|TIPIN|TSPYL2
biological_process	response to external stimulus(GO:0009605)	148	978	983	4.99237	4e-05	ACSL5|ADAM8|AES|AIF1|ALB|AMICA1|ANGPT2|AP2A1|AQP1|ARSB|ATOH7|B3GNT2|BAD|BCHE|BCKDHB|BCL10|BDNF|C1orf187|CACNA1C|CACNA1G|CACNB4|CASP1|CCL19|CCL2|CCL3L3|CCL5|CCL8|CCNB1|CDH23|CDKN2B|CHL1|CLTC|CMTM3|CNTN1|COL1A2|COL4A2|COL4A5|COL6A3|CTSH|CX3CR1|CXCL12|CXCR4|DCN|DLG3|DVL1|EDN3|EGFR|EGR2|EPHA3|EPHB2|F3|FCER1G|FOS|FOSL1|FOXF1|FPR1|FYN|GAS1|GDAP1|GLI2|GLI3|GNAT1|GPR44|HAT1|HMGB1|HMGB2|HPN|IGF1R|IL15|IL6…
biological_process	regulation of cell migration(GO:0030334)	56	318	321	4.25101	6e-05	ACVRL1|ADAM8|AGTR2|AIF1|ALOX15B|ANGPT2|APC|CBLL1|CCL19|CCL2|CCL5|CD74|CLIC4|CTSH|CX3CR1|CXCL12|EDN3|EGFR|F3|FOXF1|GNA13|HDAC7|HDAC9|HIF1A|IGF1R|IL6ST|IL8|INSR|LAMA1|LAMA4|LAMB1|MAGI2|MCC|MINK1|MYLK|NF2|ONECUT2|PLCG1|PLXNA2|PTGER4|PTK2|PTP4A1|PTPRJ|PTPRU|RET|RTN4|SHH|SMAD7|SNAI2|SOX9|SPATA13|TAC1|THBS1|TIE1|VEGFC|WDR44
biological_process	regulation of cell-substrate junction assembly(GO:0090109)	8	18	18	4.73381	0.0001	ACVRL1|EPHA3|PTK2|PTPRJ|ROCK1|SDC4|THBS1|TSC1
biological_process	determination of left/right symmetry(GO:0007368)	12	39	39	4.17155	0.00012	ACVR2B|ARL6|BBS7|DYNC2LI1|FOXF1|IFT88|LEFTY1|PCSK6|RPGRIP1L|SHH|SUFU|TGIF1
biological_process	spinal cord dorsal/ventral patterning(GO:0021513)	4	5	5	5.09872	0.0002	GLI2|GLI3|SHH|SUFU
biological_process	locomotion(GO:0040011)	132	881	889	4.5745	0.00022	ACVRL1|ADAM8|AMICA1|ANGPT2|AP2A1|APC|ATN1|ATP1B3|B3GNT2|BDNF|C1orf187|CACNA1C|CACNA1G|CACNB4|CCL19|CCL2|CCL3L3|CCL5|CCL8|CD58|CDC42BPA|CHL1|CLTC|CMTM3|CNTN1|COL1A2|COL4A2|COL4A5|COL6A3|CX3CR1|CXCL12|CXCR4|DISC1|DLG3|DNAH17|DST|DVL1|EDN3|EGFR|EGR2|ENPEP|EPHA3|EPHB2|EPHB4|F11R|FCER1G|FERMT1|FGFR4|FMNL3|FOSL1|FPR1|FYN|GAS1|GAS6|GIPC1|GLI2|GLI3|GP6|GPR44|HES1|HIF1A|HMGB1|HMGB2|IL8|ITGA2|ITGA5|ITGA6|I…
AD Cortex
GO Type	GO Name(GOID)	Number Changed	Number Measured	Number in GO	Z Score	PermuteP	gene symbols
biological_process	positive regulation of transcription from RNA polymerase II promoter(GO:0045944)	10	93	434	4.06566	0.00105	FOXL2|HMGB2|LMX1B|NR5A2|PAX2|PAX9|SALL1|SIX3|SOX2|SOX6
biological_process	sensory organ development(GO:0007423)	5	26	94	4.53612	0.00135	BCL2L11|LMX1B|PAX2|SIX3|SOX2
biological_process	cell-cell signaling involved in cell fate commitment(GO:0045168)	3	8	24	5.38649	0.00155	SALL1|SIX3|SOX2
biological_process	regulation of Wnt receptor signaling pathway(GO:0030111)	4	28	140	3.24403	0.012	SALL1|SENP2|SIX3|SOX2
biological_process	regulation of caspase activity(GO:0043281)	3	16	131	3.44281	0.01345	FOXL2|MGMT|SOX2
biological_process	developmental process involved in reproduction(GO:0003006)	6	66	326	2.64027	0.01815	BCL2L11|FOXL2|HMGB2|MTOR|SALL1|SOX2
biological_process	embryo development(GO:0009790)	6	69	321	2.51586	0.02595	BCL2L11|LMX1B|NR5A2|POLR1B|SLC30A1|SOX6
biological_process	lipid metabolic process(GO:0006629)	8	114	968	2.24464	0.0307	CDS1|CFTR|CHPT1|GRHL1|MCEE|NR5A2|PLCZ1|TIAM2
biological_process	gland development(GO:0048732)	3	23	110	2.60347	0.0381	BCL2L11|SALL1|SOX2
biological_process	kidney development(GO:0001822)	3	23	109	2.60347	0.03995	BCL2L11|PAX2|SALL1
